# Supplementary material for: Unveiling the Anti-Obesity Potential of Thunder God Vine: Network Pharmacology and Computational Insights into Celastrol-like Molecules
Source: Int J Mol Sci. 2024 Nov 21;25(23):12501. doi: 10.3390/ijms252312501 (PMC11641352; doi:10.3390/ijms252312501)
Supplement: Supplementary file 1 [file ijms-25-12501-s001.zip]

Archive with 4 entries (2 files):
- ijms-3322425-supplementary/
- ijms-3322425-supplementary/Supplementary/
- ijms-3322425-supplementary/Supplementary/Supplementary Figures.pdf
- ijms-3322425-supplementary/Supplementary/Supplementary Tables.pdf
